# Supplementary material for: Reproductive phases coincide with changes in morphology and photosynthetic physiology in an endangered cycad species
Source: Conserv Physiol. 2023 Apr 25;11(1):coad020. doi: 10.1093/conphys/coad020 (PMC10132820; doi:10.1093/conphys/coad020)
Supplement: Web_Material_coad020 [file web_material_coad020.zip]

Archive with 1 entries (1 files):
- Supplementary_Information_R2_clean.pdf
